# Supplementary material for: Two Different Views on the World Around Us: The World of Uniformity versus Diversity
Source: PLoS One. 2016 Dec 15;11(12):e0168589. doi: 10.1371/journal.pone.0168589 (PMC5158088; doi:10.1371/journal.pone.0168589)
Supplement: S1 File — (XLSX) [file pone.0168589.s002.xlsx]

## Sheet: Study 1a
ID	Cond	Sz of Obs	IST	Char_Min	Char_Max	Rng_ Char	MdPt_Char	Ent1	Ent2	Ent3	Ent4	Inc1	Inc2	Inc3	Inc4	Rvs_Inc1	Rvs_Inc2	Rvs_Inc3	Rvs_Inc4	Gender	Age
1	5	2	0	500	820	320	660	4	6	5	5	3	3	2	4	5	5	6	4	1	24
2	1	1	1	550	750	200	650	3	4	5	5	6	7	4	6	2	1	4	2	1	20
3	5	2	0	500	850	350	675	4	4	4	4	4	4	4	4	4	4	4	4	1	21
4	2	2	1	500	750	250	625	7	7	6	1	2	5	7	7	6	3	1	1	1	22
5	6	3	0	350	800	450	575	2	2	3	3	6	6	6	6	2	2	2	2	1	21
6	5	2	0	500	750	250	625	3	3	4	3	5	4	5	5	3	4	3	3	1	20
7	4	1	0	480	800	320	640	3	2	3	6	4	5	4	3	4	3	4	5	1	21
8	5	2	0	450	750	300	600	2	2	3	3	5	5	5	5	3	3	3	3	0	20
9	1	1	1	500	800	300	650	5	5	3	4	5	4	4	4	3	4	4	4	1	21
10	3	3	1	500	750	250	625	6	6	6	2	5	2	3	5	3	6	5	3	1	21
11	2	2	1	450	720	270	585	4	4	2	3	3	3	2	3	5	5	6	5	0	20
12	2	2	1	550	750	200	650	5	4	5	5	4	3	3	3	4	5	5	5	1	23
13	3	3	1	550	750	200	650	3	4	5	2	4	3	4	6	4	5	4	2	1	21
14	3	3	1	500	700	200	600	6	6	6	5	5	5	5	5	3	3	3	3	0	20
15	3	3	1	525	715	190	620	5	5	5	3	5	3	3	3	3	5	5	5	1	23
16	1	1	1	550	800	250	675	2	3	6	4	5	4	5	1	3	4	3	7	1	21
17	6	3	0	530	750	220	640	2	3	2	5	2	3	7	3	6	5	1	5	0	20
18	3	3	1	600	700	100	650	2	6	5	4	2	2	2	2	6	6	6	6	1	20
19	2	2	1	415	850	435	632.5	5	5	6	3	4	4	5	5	4	4	3	3	1	20
20	1	1	1	475	715	240	595	5	5	4	5	4	4	4	3	4	4	4	5	1	20
21	6	3	0	535	735	200	635	2	2	4	3	7	6	6	6	1	2	2	2	1	22
22	5	2	0	400	825	425	612.5	2	2	2	2	5	4	4	4	3	4	4	4	0	21
23	3	3	1	580	750	170	665	5	4	4	6	2	3	5	5	6	5	3	3	1	20
24	3	3	1	500	700	200	600	7	1	6	5	1	1	1	2	7	7	7	6	1	21
25	2	2	1	500	830	330	665	3	3	2	2	4	5	6	7	4	3	2	1	1	20
26	6	3	0	550	750	200	650	3	3	3	2	6	5	5	4	2	3	3	4	1	21
27	6	3	0	500	710	210	605	2	1	1	1	5	2	5	7	3	6	3	1	1	21
28	3	3	1	535	715	180	625	6	6	6	5	3	3	2	2	5	5	6	6	0	20
29	2	2	1	500	800	300	650	3	5	7	5	5	3	3	3	3	5	5	5	0	19
30	6	3	0	525	750	225	637.5	6	6	6	6	2	5	5	4	6	3	3	4	1	26
31	3	3	1	600	700	100	650	5	5	5	5	3	3	2	3	5	5	6	5	1	20
32	2	2	1	550	750	200	650	3	4	6	7	2	2	3	3	6	6	5	5	1	21
33	4	1	0	335	915	580	625	3	3	5	3	4	4	6	6	4	4	2	2	1	21
34	1	1	1	500	850	350	675	5	4	4	2	7	6	4	4	1	2	4	4	1	20
35	3	3	1	550	750	200	650	5	5	5	6	2	2	2	1	6	6	6	7	0	21
36	2	2	1	550	800	250	675	5	4	5	6	4	5	3	4	4	3	5	4	0	21
37	2	2	1	525	885	360	705	3	3	3	3	5	4	4	5	3	4	4	3	1	23
38	4	1	0	460	810	350	635	4	5	5	4	4	5	5	5	4	3	3	3	0	19
39	3	3	1	580	680	100	630	5	5	5	5	3	3	3	3	5	5	5	5	1	22
40	3	3	1	550	650	100	600	6	2	4	5	3	3	2	2	5	5	6	6	0	21
41	1	1	1	450	850	400	650	4	3	4	5	3	3	3	3	5	5	5	5	0	20
42	3	3	1	580	650	70	615	3	3	4	4	6	6	7	5	2	2	1	3	0	21
43	6	3	0	550	750	200	650	2	2	3	2	6	6	6	6	2	2	2	2	0	22
44	6	3	0	475	765	290	620	3	3	3	3	6	6	6	5	2	2	2	3	0	21
45	2	2	1	550	750	200	650	5	6	5	3	2	2	3	2	6	6	5	6	0	19
46	1	1	1	500	800	300	650	5	5	4	5	4	4	4	4	4	4	4	4	0	19
47	3	3	1	555	685	130	620	5	3	4	4	3	3	3	2	5	5	5	6	1	21
48	3	3	1	550	750	200	650	5	5	3	6	5	5	4	4	3	3	4	4	1	20
49	1	1	1	450	850	400	650	6	6	6	5	6	4	3	2	2	4	5	6	1	19
50	4	1	0	525	850	325	687.5	2	2	2	2	5	6	6	6	3	2	2	2	1	21
51	2	2	1	510	790	280	650	5	5	5	5	3	3	6	5	5	5	2	3	1	20
52	5	2	0	490	870	380	680	3	3	3	3	6	6	6	6	2	2	2	2	1	21
53	4	1	0	550	700	150	625	1	1	1	1	6	7	7	7	2	1	1	1	1	22
54	1	1	1	400	800	400	600	5	5	5	3	4	3	3	3	4	5	5	5	1	24
55	6	3	0	500	700	200	600	1	1	1	1	1	4	6	7	7	4	2	1	1	21
56	6	3	0	530	750	220	640	3	3	4	3	5	5	6	5	3	3	2	3	1	22
57	4	1	0	500	850	350	675	5	4	5	5	6	6	5	6	2	2	3	2	0	19
58	5	2	0	500	850	350	675	1	1	3	1	7	7	6	7	1	1	2	1	1	20
59	3	3	1	550	650	100	600	4	4	6	5	4	2	2	4	4	6	6	4	0	23
60	6	3	0	550	750	200	650	5	7	5	7	4	4	3	2	4	4	5	6	1	20
61	5	2	0	550	850	300	700	2	4	3	2	5	3	5	4	3	5	3	4	0	21
62	4	1	0	425	800	375	612.5	2	2	3	1	6	6	6	5	2	2	2	3	1	20
63	4	1	0	450	850	400	650	6	5	5	4	5	4	4	5	3	4	4	3	1	21
64	4	1	0	500	850	350	675	3	3	5	1	3	4	6	5	5	4	2	3	1	21
65	5	2	0	480	750	270	615	4	4	2	2	5	4	5	5	3	4	3	3	1	21
66	5	2	0	450	800	350	625	3	3	3	3	6	6	6	6	2	2	2	2	1	21
67	5	2	0	375	825	450	600	4	5	5	2	6	4	6	6	2	4	2	2	0	20
68	6	3	0	550	700	150	625	3	4	4	5	5	4	5	5	3	4	3	3	1	22
69	4	1	0	435	785	350	610	1	2	2	1	7	7	7	7	1	1	1	1	1	22
70	1	1	1	435	835	400	635	6	5	5	6	5	4	5	6	3	4	3	2	1	21
71	4	1	0	400	750	350	575	3	3	2	3	4	4	3	5	4	4	5	3	1	21
72	1	1	1	400	900	500	650	4	4	5	3	5	5	5	5	3	3	3	3	1	20
73	5	2	0	400	750	350	575	2	3	3	2	6	6	5	5	2	2	3	3	0	21
74	2	2	1	530	765	235	647.5	5	6	7	4	4	3	2	4	4	5	6	4	1	22
75	2	2	1	550	800	250	675	3	5	5	5	3	5	3	3	5	3	5	5	1	21
76	3	3	1	600	650	50	625	5	5	5	5	2	2	2	3	6	6	6	5	0	20
77	3	3	1	585	715	130	650	5	4	6	6	3	3	3	3	5	5	5	5	1	19
78	1	1	1	400	800	400	600	5	5	7	5	5	4	3	1	3	4	5	7	1	20
79	1	1	1	500	900	400	700	5	5	5	6	6	5	4	4	2	3	4	4	0	20
80	2	2	1	500	780	280	640	5	5	5	6	4	4	2	4	4	4	6	4	1	21
81	4	1	0	500	650	150	575	2	2	7	4	5	5	5	4	3	3	3	4	1	20
82	1	1	1	400	800	400	600	6	6	6	6	4	3	3	3	4	5	5	5	0	21
83	1	1	1	500	900	400	700	6	3	5	5	3	5	3	5	5	3	5	3	1	21
84	1	1	1	400	850	450	625	4	5	4	4	3	3	4	4	5	5	4	4	1	23
85	2	2	1	500	800	300	650	5	5	5	5	2	2	2	2	6	6	6	6	0	23
86	4	1	0	450	800	350	625	3	3	3	5	6	6	5	5	2	2	3	3	0	20
87	6	3	0	530	750	220	640	3	5	4	2	6	6	6	6	2	2	2	2	1	20
88	4	1	0	400	800	400	600	1	1	1	1	7	7	7	7	1	1	1	1	1	20
89	4	1	0	450	850	400	650	5	5	3	3	4	7	5	1	4	1	3	7	1	22
90	1	1	1	450	850	400	650	4	5	4	3	4	3	3	3	4	5	5	5	0	19
91	5	2	0	500	735	235	617.5	4	3	3	1	5	5	4	4	3	3	4	4	1	21
92	3	3	1	550	700	150	625	4	3	5	3	3	1	6	3	5	7	2	5	0	22
93	4	1	0	435	835	400	635	1	1	1	1	6	6	5	5	2	2	3	3	1	20
94	5	2	0	500	800	300	650	2	2	2	1	6	5	7	6	2	3	1	2	1	22
95	4	1	0	450	850	400	650	3	3	3	2	5	5	5	4	3	3	3	4	0	22
96	1	1	1	435	815	380	625	3	3	1	6	3	2	3	1	5	6	5	7	1	21
97	1	1	1	400	850	450	625	6	5	5	5	3	3	3	3	5	5	5	5	1	21
98	4	1	0	400	800	400	600	4	4	4	3	5	4	5	5	3	4	3	3	1	21
99	2	2	1	550	800	250	675	7	6	6	3	1	3	5	4	7	5	3	4	1	20
100	4	1	0	500	900	400	700	5	5	6	7	4	4	3	3	4	4	5	5	1	21
101	6	3	0	500	750	250	625	2	2	2	2	6	6	6	6	2	2	2	2	1	28
102	1	1	1	485	835	350	660	7	6	7	6	3	4	3	4	5	4	5	4	0	20
103	2	2	1	525	785	260	655	3	3	6	4	2	2	3	2	6	6	5	6	1	20
104	1	1	1	400	800	400	600	6	6	6	5	2	3	1	4	6	5	7	4	1	21
105	1	1	1	400	700	300	550	5	6	7	2	5	3	3	4	3	5	5	4	1	20
106	2	2	1	450	850	400	650	5	2	6	6	4	2	3	3	4	6	5	5	0	21
107	1	1	1	450	800	350	625	5	3	2	5	3	6	3	5	5	2	5	3	0	19
108	6	3	0	500	850	350	675	3	2	3	4	3	5	6	5	5	3	2	3	0	20
109	4	1	0	400	750	350	575	2	2	2	2	6	6	6	6	2	2	2	2	1	21
110	4	1	0	480	830	350	655	2	5	4	4	6	4	4	4	2	4	4	4	0	22
111	4	1	0	450	800	350	625	2	2	3	3	7	5	3	7	1	3	5	1	0	20
112	3	3	1	600	730	130	665	5	3	5	6	3	3	4	3	5	5	4	5	0	21
113	6	3	0	480	815	335	647.5	3	3	3	2	5	5	6	6	3	3	2	2	1	21
114	4	1	0	500	850	350	675	3	2	4	2	3	5	6	6	5	3	2	2	1	22
115	6	3	0	550	750	200	650	3	5	3	2	5	5	5	5	3	3	3	3	0	21
116	1	1	1	450	800	350	625	6	7	5	4	3	4	4	3	5	4	4	5	0	22
117	1	1	1	450	850	400	650	7	7	7	7	2	1	2	1	6	7	6	7	1	19
118	5	2	0	400	800	400	600	1	1	4	2	5	5	5	4	3	3	3	4	1	22
119	3	3	1	600	650	50	625	4	3	2	3	6	7	5	4	2	1	3	4	1	22
120	3	3	1	535	715	180	625	7	6	7	7	3	4	2	3	5	4	6	5	1	22
121	5	2	0	475	775	300	625	2	3	3	3	6	5	5	5	2	3	3	3	1	21
122	4	1	0	300	1000	700	650	3	3	5	3	4	5	3	2	4	3	5	6	0	29
123	5	2	0	400	800	400	600	3	3	3	3	5	5	5	5	3	3	3	3	1	20
124	6	3	0	550	700	150	625	3	5	6	3	5	5	5	6	3	3	3	2	1	20
125	5	2	0	500	750	250	625	2	3	3	3	3	6	6	5	5	2	2	3	0	21
126	6	3	0	520	730	210	625	5	5	5	5	6	5	6	6	2	3	2	2	1	23
127	2	2	1	550	800	250	675	7	3	6	2	4	3	2	6	4	5	6	2	1	20
128	5	2	0	385	860	475	622.5	1	1	1	3	5	5	6	6	3	3	2	2	1	22
129	2	2	1	575	800	225	687.5	4	4	5	5	3	2	2	4	5	6	6	4	0	20
130	2	2	1	500	800	300	650	3	4	4	4	3	3	3	4	5	5	5	4	1	21
131	4	1	0	500	850	350	675	3	3	3	3	6	5	6	6	2	3	2	2	1	21
132	5	2	0	480	730	250	605	1	1	3	1	4	5	4	1	4	3	4	7	0	22
133	5	2	0	500	800	300	650	1	1	1	1	7	7	7	7	1	1	1	1	1	21
134	2	2	1	475	750	275	612.5	4	4	4	5	3	2	3	1	5	6	5	7	0	21
135	2	2	1	550	800	250	675	3	4	4	3	4	4	6	6	4	4	2	2	1	20
136	5	2	0	500	750	250	625	3	3	3	3	5	7	7	5	3	1	1	3	1	21
137	5	2	0	550	800	250	675	3	3	3	3	5	5	5	5	3	3	3	3	1	22
138	5	2	0	500	780	280	640	2	2	3	3	5	4	4	4	3	4	4	4	1	22
139	2	2	1	500	780	280	640	5	5	5	5	2	2	3	2	6	6	5	6	0	23
140	2	2	1	500	750	250	625	3	4	4	4	5	4	3	3	3	4	5	5	1	22
141	2	2	1	500	700	200	600	5	4	6	6	2	2	2	2	6	6	6	6	0	21
142	5	2	0	450	750	300	600	1	1	3	1	4	5	4	7	4	3	4	1	1	20
143	6	3	0	600	700	100	650	3	2	2	2	6	5	6	6	2	3	2	2	1	20
144	6	3	0	585	810	225	697.5	3	3	3	2	5	5	5	4	3	3	3	4	1	20
145	3	3	1	500	750	250	625	6	4	6	6	2	1	1	1	6	7	7	7	0	21
146	6	3	0	500	850	350	675	1	1	1	1	6	6	7	6	2	2	1	2	1	21
147	6	3	0	520	760	240	640	1	2	2	2	5	5	7	7	3	3	1	1	1	21
148	3	3	1	600	750	150	675	6	6	6	6	3	3	2	4	5	5	6	4	1	21
149	6	3	0	575	750	175	662.5	2	2	3	3	6	6	6	6	2	2	2	2	1	21
150	3	3	1	600	800	200	700	2	1	2	2	6	6	7	6	2	2	1	2	1	19
		1=Little Obs	1=Ent																Median	Avg Age	20.8609	ManiChk_Ent
		2=Mid Obs	0=Inc																Mean	Avg Men	0.682119	ManiChk_Inc
		3=Many Obs
	Cond
	1 =	Ent & Little	25
	2 =	Ent & Mid	26
	3 =	Ent & Many	25
	4 =	Inc & Little	25
	5 =	Inc & Mid	25
	6 =	Inc & Many	24

## Sheet: Study 1b
ID	Cond	Sz of Obs	IST	CR_Min	CR_Max	Rng_ CR	MdPt_CR	Ent1	Ent2	Ent3	Ent4	Inc1	Inc2	Inc3	Inc4	Rvs_Inc1	Rvs_Inc2	Rvs_Inc3	Rvs_Inc4	Avg_IST	Gender	Age
1	5	2	0	3.5	4.8	1.3	4.15	3	5	3	2	5	5	5	5	1	4	4	4	3.25	1	21
2	5	2	0	3.75	4.3	0.55	4.025	3	3	3	2	5	5	6	6	3	3	2	2	2.625	1	21
3	4	1	0	3.5	4.7	1.2	4.1	5	4	6	5	4	3	3	3	4	5	5	5	4.875	1	20
4	1	1	1	2.8	4.8	2	3.8	5	4	4	1	4	4	3	2	4	4	5	6	4.125	1	21
5	2	2	1	3.5	4.4	0.9	3.95	5	5	4	7	3	2	3	1	5	6	5	7	5.5	1	21
6	5	2	0	3	4.5	1.5	3.75	1	1	3	1	4	5	4	3	4	3	4	5	2.75	0	22
7	3	3	1	3	4	1	3.5	6	6	6	5	3	3	2	2	5	5	6	6	5.625	0	20
8	4	1	0	2.7	4.5	1.8	3.6	2	3	3	3	6	5	5	5	2	3	3	3	2.75	1	21
9	6	3	0	3.5	4.8	1.3	4.15	5	5	3	4	5	4	4	4	3	4	4	4	4	1	21
10	3	3	1	3.5	4.5	1	4	5	4	6	5	3	2	2	3	5	6	6	5	5.25	0	23
11	1	1	1	3	4.8	1.8	3.9	5	5	5	6	4	4	2	4	4	4	6	4	4.875	1	21
12	2	2	1	3.5	4.5	1	4	2	4	5	4	2	4	4	2	6	4	4	6	4.375	1	20
13	3	3	1	3.5	4.5	1	4	3	2	4	2	3	5	6	6	5	3	2	2	2.875	1	22
14	4	1	0	3.5	4.5	1	4	3	2	3	4	5	6	5	4	3	2	3	4	3	1	21
15	4	1	0	3.7	4.9	1.2	4.3	3	3	4	4	5	6	5	5	3	3	3	3	3.25	1	23
16	3	3	1	3	4.8	1.8	3.9	1	2	3	3	5	5	5	4	3	3	3	4	2.75	1	20
17	6	3	0	3.5	4.5	1	4	4	5	6	6	3	3	2	2	5	5	6	6	5.375	1	20
18	1	1	1	3	4.8	1.8	3.9	7	6	7	6	3	4	3	4	5	4	5	4	5.5	0	20
19	4	1	0	3.5	4.5	1	4	6	5	5	4	5	3	3	5	3	5	5	3	4.5	1	20
20	3	3	1	3.3	4.2	0.9	3.75	2	2	2	1	6	5	7	6	2	3	1	2	1.875	1	22
21	5	2	0	3.3	4.8	1.5	4.05	5	4	5	4	2	4	3	2	3	3	3	3	3.75	0	21
22	3	3	1	3.25	3.75	0.5	3.5	5	5	5	5	2	2	2	3	6	6	6	5	5.375	0	20
23	5	2	0	3.4	4.7	1.3	4.05	3	3	3	3	5	7	7	2	3	1	1	6	2.875	1	21
24	6	3	0	3.5	4.5	1	4	3	4	4	4	5	4	3	3	3	4	5	5	4	1	22
25	2	2	1	3.4	4.2	0.8	3.8	5	4	6	6	2	2	2	2	6	6	6	6	5.625	0	21
26	5	2	0	3.5	4.8	1.3	4.15	3	3	3	5	6	6	5	5	2	2	3	3	3	0	20
27	5	2	0	3	4.5	1.5	3.75	5	5	6	5	2	1	1	2	6	7	7	6	5.875	1	20
28	1	1	1	3	4.7	1.7	3.85	6	6	6	3	2	5	5	2	6	3	3	6	4.875	1	19
29	4	1	0	3.5	4.8	1.3	4.15	7	6	7	6	7	6	6	7	1	2	2	1	4	0	20
30	4	1	0	3	5	2	4	3	3	3	3	6	5	6	6	2	3	2	2	2.625	1	21
31	3	3	1	3.6	4.2	0.6	3.9	6	7	5	4	3	4	4	3	5	4	4	5	5	0	22
32	1	1	1	3.3	4.8	1.5	4.05	5	5	5	5	3	3	2	3	5	5	6	5	5.125	1	20
33	1	1	1	3.3	4.7	1.4	4	5	4	5	5	6	6	5	6	2	2	3	2	3.5	0	19
34	2	2	1	3.5	4.5	1	4	3	4	4	3	5	6	4	4	3	2	4	4	3.375	1	20
35	3	3	1	3.75	4.3	0.55	4.025	5	6	7	5	4	2	2	4	4	6	6	4	5.375	1	22
36	2	2	1	3.8	4.8	1	4.3	5	5	4	4	3	3	4	4	5	5	4	4	4.5	1	21
37	4	1	0	3	4.8	1.8	3.9	5	4	4	4	5	5	5	3	3	3	3	5	3.875	1	20
38	4	1	0	3.8	4.8	1	4.3	2	3	2	5	2	3	3	3	6	5	5	5	4.125	0	20
39	5	2	0	2.8	4.3	1.5	3.55	1	1	1	3	5	5	4	4	3	3	4	4	2.5	1	22
40	6	3	0	3.8	4.3	0.5	4.05	3	3	3	2	6	5	5	4	2	3	3	4	2.875	1	21
41	3	3	1	3.8	4.3	0.5	4.05	5	4	4	3	4	5	5	6	4	3	3	2	3.5	0	22
42	6	3	0	3.7	4.7	1	4.2	2	2	3	3	5	5	5	5	3	3	3	3	2.75	0	20
43	4	1	0	3	4.7	1.7	3.85	4	3	3	4	5	4	3	4	3	4	5	4	3.75	1	20
44	4	1	0	3.5	4.9	1.4	4.2	4	4	4	3	5	5	5	5	3	3	3	3	3.375	1	20
45	1	1	1	3	4.7	1.7	3.85	4	5	4	4	3	3	4	4	5	5	4	4	4.375	1	23
46	4	1	0	3.8	4.2	0.4	4	6	5	5	6	5	4	5	6	3	4	3	2	4.25	1	21
47	6	3	0	3.3	4.8	1.5	4.05	2	2	3	3	5	4	4	6	3	4	4	2	2.875	0	20
48	4	1	0	3.5	4.3	0.8	3.9	5	5	6	7	4	4	3	3	4	4	5	5	5.125	1	21
49	3	3	1	3.5	4.5	1	4	5	5	5	5	3	3	6	5	5	5	2	3	4.375	1	20
50	5	2	0	3	4.7	1.7	3.85	1	2	2	2	5	5	7	7	3	3	1	1	1.875	1	21
51	6	3	0	3.3	4.5	1.2	3.9	1	1	1	1	4	4	5	5	2	2	2	2	1.5	1	20
52	3	3	1	3.75	4.3	0.55	4.025	5	5	5	5	3	3	3	3	5	5	5	5	5	1	22
53	6	3	0	3	4.8	1.8	3.9	1	1	4	2	5	5	5	4	3	3	3	4	2.625	1	22
54	4	1	0	3.5	4.9	1.4	4.2	2	1	2	2	6	6	7	6	2	2	1	2	1.75	1	19
55	1	1	1	3.5	4.5	1	4	5	5	5	5	2	2	2	3	6	6	6	5	5.375	0	20
56	1	1	1	3.5	4.8	1.3	4.15	3	4	4	4	3	3	3	4	5	5	5	4	4.25	1	21
57	3	3	1	3.4	4	0.6	3.7	6	6	6	5	6	4	3	2	2	4	5	6	5	1	19
58	5	2	0	3	5	2	4	2	2	3	3	5	4	4	4	3	4	4	4	3.125	1	22
59	1	1	1	2.7	4.5	1.8	3.6	5	4	4	5	3	3	3	2	5	5	5	6	4.875	1	23
60	4	1	0	3.25	4.8	1.55	4.025	3	3	5	5	4	5	5	4	4	3	3	4	3.75	1	20
61	2	2	1	3.2	4.2	1	3.7	6	6	6	6	4	3	3	3	4	5	5	5	5.375	0	21
62	6	3	0	2.9	4.2	1.3	3.55	1	1	1	1	5	4	6	7	3	4	2	1	1.75	1	21
63	4	1	0	2	4.6	2.6	3.3	2	2	2	2	6	6	6	6	2	2	2	2	2	1	21
64	4	1	0	2.5	4.7	2.2	3.6	3	3	3	2	5	5	5	4	3	3	3	3	2.875	1	20
65	3	3	1	3.3	4.5	1.2	3.9	4	4	6	5	1	3	4	2	7	5	4	6	5.125	1	21
66	1	1	1	3.5	4.6	1.1	4.05	4	5	7	5	4	3	3	3	4	5	5	5	5	0	19
67	6	3	0	3.5	4.5	1	4	2	2	3	2	6	6	6	6	2	2	2	2	2.125	0	22
68	2	2	1	3.3	4.2	0.9	3.75	5	6	7	4	4	2	2	3	4	6	6	5	5.375	1	20
69	5	2	0	3.3	4.8	1.5	4.05	3	3	3	3	6	6	6	6	2	2	2	3	2.625	1	21
70	5	2	0	3.3	5	1.7	4.15	3	3	4	2	6	5	6	6	2	3	2	2	2.625	1	21
71	6	3	0	3.8	4.7	0.9	4.25	2	1	1	1	5	4	5	7	3	4	3	1	2	1	21
72	2	2	1	2.9	4.9	2	3.9	5	5	5	5	3	3	3	3	5	5	5	5	5	1	22
73	6	3	0	3.5	4.6	1.1	4.05	2	3	3	2	6	6	5	5	2	2	3	3	2.5	0	21
74	2	2	1	3.4	4.9	1.5	4.15	5	4	6	4	3	1	3	3	5	7	5	5	5.125	0	22
75	1	1	1	3	4.9	1.9	3.95	5	5	4	5	3	3	2	3	5	5	6	5	5	0	19
76	3	3	1	3.8	4.2	0.4	4	6	5	5	5	3	3	3	3	5	5	5	5	5.125	1	21
77	3	3	1	3.7	4.2	0.5	3.95	6	5	5	3	3	4	4	3	5	4	4	5	4.625	1	20
78	6	3	0	3.3	4.5	1.2	3.9	4	4	2	2	5	4	5	5	3	3	3	3	3	1	21
79	1	1	1	3	4.6	1.6	3.8	3	3	6	4	2	2	3	2	6	6	5	6	4.875	1	20
80	3	3	1	3	4.5	1.5	3.75	7	7	6	1	2	5	7	7	6	3	1	1	4	1	22
81	3	3	1	3.6	4.6	1	4.1	6	6	6	6	2	2	3	4	6	6	5	4	5.625	1	21
82	2	2	1	3.4	4.8	1.4	4.1	1	1	1	5	5	2	3	1	3	6	5	7	3.625	0	21
83	1	1	1	3.5	4.8	1.3	4.15	6	4	5	5	3	3	3	5	5	5	5	3	4.75	1	21
84	2	2	1	3.6	4.4	0.8	4	3	3	5	4	5	7	5	6	3	1	3	2	3	1	20
85	5	2	0	3.5	4.5	1	4	2	2	3	3	7	5	3	7	1	3	5	1	2.5	0	20
86	6	3	0	3.5	4.5	1	4	4	5	2	3	4	3	5	3	4	5	3	5	3.875	0	19
87	4	1	0	3.7	5	1.3	4.35	5	3	2	5	3	6	3	5	5	2	5	3	3.75	0	19
88	5	2	0	3	4.5	1.5	3.75	4	4	5	3	5	5	5	5	3	3	3	3	3.5	1	20
89	3	3	1	3	4	1	3.5	2	2	1	2	4	6	5	4	6	6	6	6	3.875	1	20
90	4	1	0	3.4	4.6	1.2	4	5	4	5	6	4	5	3	4	4	3	5	4	4.5	0	21
91	1	1	1	3.3	4.9	1.6	4.1	6	6	6	6	6	6	6	4	2	2	2	4	4.25	1	21
92	5	2	0	3.8	4.8	1	4.3	3	3	5	2	3	4	6	5	5	4	2	3	3.375	1	21
93	3	3	1	3.4	4.1	0.7	3.75	6	6	6	2	2	4	1	5	6	4	7	3	5	1	21
94	2	2	1	3.4	4.1	0.7	3.75	3	5	6	3	5	5	5	6	3	3	3	2	3.5	1	20
95	6	3	0	2.8	4.5	1.7	3.65	3	2	2	2	6	5	6	6	2	3	2	2	2.25	1	20
96	1	1	1	3.3	4.8	1.5	4.05	6	6	6	5	4	4	3	3	4	4	5	5	5.125	0	20
97	1	1	1	3.3	4.9	1.6	4.1	6	6	5	5	4	3	4	3	4	5	4	5	5	1	22
98	2	2	1	3.6	4.6	1	4.1	5	5	5	6	6	5	4	4	2	3	4	4	4.25	0	20
99	2	2	1	3.4	4.3	0.9	3.85	5	6	5	6	3	5	2	4	5	3	6	4	5	1	21
100	1	1	1	3.5	4.7	1.2	4.1	5	4	4	6	2	3	5	5	6	5	3	3	4.5	1	20
101	6	3	0	2.8	4.5	1.7	3.65	2	2	3	3	6	6	6	6	2	3	3	2	2.5	1	21
102	1	1	1	3.3	4.8	1.5	4.05	4	5	3	3	4	5	3	5	4	3	5	3	3.75	1	21
103	4	1	0	3	4.8	1.8	3.9	5	5	6	3	4	4	3	5	4	4	5	3	4.375	1	20
104	5	2	0	2.8	4.8	2	3.8	6	6	4	5	3	3	2	3	5	5	6	5	5.25	0	21
105	2	2	1	3.3	4.2	0.9	3.75	5	2	6	6	4	2	3	3	4	6	5	5	4.875	0	21
106	4	1	0	3.1	4.7	1.6	3.9	5	5	3	6	5	5	4	4	3	3	4	4	4.125	1	20
107	2	2	1	3.3	4.8	1.5	4.05	6	6	7	5	3	3	3	4	5	5	5	4	5.375	0	21
108	5	2	0	3	4.5	1.5	3.75	2	3	3	3	3	6	6	5	5	2	2	3	2.875	0	21
109	3	3	1	3.5	4.5	1	4	4	3	2	3	6	7	5	4	2	1	3	4	2.75	1	22
110	5	2	0	3.2	4.5	1.3	3.85	1	1	1	1	6	7	7	7	2	1	1	1	1.125	1	22
111	5	2	0	3.8	4.6	0.8	4.2	4	4	2	3	3	3	2	3	5	5	6	5	4.25	0	20
112	2	2	1	3.5	4.8	1.3	4.15	3	4	6	7	2	2	3	3	6	6	5	5	5.25	1	21
113	4	1	0	3.3	4.9	1.6	4.1	2	5	4	4	6	4	4	4	2	4	4	4	3.625	0	22
114	6	3	0	3.3	4.5	1.2	3.9	2	3	6	4	5	4	5	1	3	4	3	7	4	1	21
115	5	2	0	3.2	4.6	1.4	3.9	3	4	5	2	4	3	4	6	4	5	4	2	3.625	1	21
116	5	2	0	3	4.9	1.9	3.95	4	5	5	2	6	4	6	6	2	4	2	2	3.25	0	20
117	5	2	0	2.5	4.5	2	3.5	7	4	5	2	4	6	4	3	4	2	4	5	4.125	0	20
118	6	3	0	3.5	4.5	1	4	3	3	4	3	5	4	5	5	3	4	3	3	3.25	1	20
119	5	2	0	3.8	4.3	0.5	4.05	3	5	6	5	3	2	3	4	3	3	3	3	3.875	0	20
120	2	2	1	2.5	4.5	2	3.5	5	5	6	5	3	3	4	4	5	5	4	4	4.875	1	21
121	1	1	1	3.2	4.8	1.6	4	6	5	5	5	3	3	3	3	5	5	5	5	5.125	1	21
122	6	3	0	3.5	4.4	0.9	3.95	3	3	4	3	5	6	5	4	3	2	3	4	3.125	0	26
123	3	3	1	3.5	4.2	0.7	3.85	3	4	6	7	2	2	3	3	6	6	5	5	5.25	1	21
124	1	1	1	3.5	4.5	1	4	4	3	4	5	3	3	3	3	5	5	5	5	4.5	0	20
125	1	1	1	3.5	4.5	1	4	5	5	5	5	2	2	3	2	6	6	5	6	5.375	0	23
126	2	2	1	3	4.2	1.2	3.6	7	3	6	2	4	3	2	6	4	5	6	2	4.375	1	20
127	6	3	0	3.4	4.6	1.2	4	7	6	5	6	2	2	4	3	6	6	4	5	5.625	0	22
128	4	1	0	2.5	4.8	2.3	3.65	6	6	7	6	1	3	3	2	7	5	5	6	6	1	21
129	4	1	0	3	4.8	1.8	3.9	5	5	3	3	4	7	5	1	4	1	3	7	3.875	1	21
130	1	1	1	3	4.5	1.5	3.75	6	4	6	6	2	1	1	1	6	7	7	7	6.125	0	21
131	6	3	0	3.3	4.7	1.4	4	2	2	2	2	6	6	6	6	2	2	2	2	2	1	19
132	6	3	0	3.3	4.7	1.4	4	3	3	3	3	6	6	6	6	2	2	2	2	2.5	1	21
133	2	2	1	2.8	4.5	1.7	3.65	3	5	3	5	7	7	7	7	1	1	1	1	2.5	1	22
134	2	2	1	4	4.5	0.5	4.25	7	6	6	3	1	3	3	4	7	5	5	4	5.375	0	20
135	2	2	1	3.3	4.1	0.8	3.7	5	5	5	3	4	3	3	3	4	5	5	5	4.625	1	23
136	3	3	1	3.7	3.9	0.2	3.8	3	3	2	4	6	5	6	5	5	5	6	4	4	1	21
137	2	2	1	2.8	4.2	1.4	3.5	4	5	4	4	3	3	4	4	5	5	4	4	4.375	0	23
138	3	3	1	3	4	1	3.5	4	6	3	2	3	3	4	4	5	5	4	4	4.125	1	21

## Sheet: Sheet2
ID	Cond	Sz of Obs	IST	CR_Min	CR_Max	Rng_ CR	MdPt_CR	Ent1	Ent2	Ent3	Ent4	Inc1	Inc2	Inc3	Inc4	Rvs_Inc1	Rvs_Inc2	Rvs_Inc3	Rvs_Inc4	Avg_IST	Gender	Age
84	1	1	1	3	4.7	1.7	3.85	4	5	4	4	3	3	4	4	5	5	4	4	4.375	1	23
102	1	1	1	3	4.8	1.8	3.9	7	6	7	6	3	4	3	4	5	4	5	4	5.5	0	20
99	2	2	1	3.3	4.8	1.5	4.05	7	6	6	3	1	3	5	4	7	5	3	4	5.125	1	20
18	3	3	1	3	4	1	3.5	2	6	5	4	2	2	2	2	6	6	6	6	5.125	1	20
39	3	3	1	3.75	4.3	0.55	4.025	5	5	5	5	3	3	3	3	5	5	5	5	5	1	22
76	3	3	1	3.25	3.75	0.5	3.5	5	5	5	5	2	2	2	3	6	6	6	5	5.375	0	20
119	3	3	1	3.5	4.5	1	4	4	3	2	3	6	7	5	4	2	1	3	4	2.75	1	22
148	3	3	1	3.3	4.9	1.6	4.1	6	6	6	6	3	3	2	4	5	5	6	4	5.5	1	21
																				0
																				0
																				0
																				0
																				0
																				0
																				0
																				0
																				0
																				0
																				0
																				0
																				0
																				0
																				0
																				0
																				0
																				0
																				0
																				0
																				0
																				0
																				0
																				0
																				0
																				0
																				0
																				0
																				0
																				0
																				0
																				0
																				0
																				0
																				0
																				0
																				0
																				0
																				0
																				0
																				0
																				0
																				0
																				0
																				0
																				0
																				0
																				0
																				0
																				0
																				0
																				0
																				0
																				0
																				0
																				0
																				0
																				0
																				0
																				0
																				0
																				0
																				0
																				0
																				0
																				0
																				0
																				0
																				0
																				0
																				0
																				0
																				0
																				0
																				0
																				0
																				0
																				0
																				0
																				0
																				0
																				0
																				0
																				0
																				0
																				0
																				0
																				0
																				0
																				0
																				0
																				0
																				0
																				0
																				0
																				0
																				0
																				0
																				0
																				0
																				0
																				0
																				0
																				0
																				0
																				0
																				0
																				0
																				0
																				0
																				0
																				0
																				0
																				0
																				0
																				0
																				0
																				0
																				0
																				0
																				0
																				0
																				0
																				0
																				0

## Sheet: Study 2
ID	COND	Mani_IST	Mani_Rng	Well_organized	Clear	logical	easy	jargon	R_jargon	IST1	IST2	IST3	IST4	IST5	IST6	IST7	IST8	R_IST5	R_IST6	R_IST7	R_IST8	Avg_IST	N_STNTs	Min_N_STNTs	Max_N_STNTs	N_STNTs_Rng	Sex	Age
5	1	1	1	8	7	9	9	8	2	6	5	7	7	3	3	3	2	5	5	5	6	5.75	32	15	50	35	1	21
13	1	1	1	4	6	3	6	5	5	5	4	4	6	4	3	2	2	4	5	6	6	5	20	5	20	15	0	24
15	1	1	1	7	8	7	8	2	8	5	2	5	5	3	3	3	3	5	5	5	5	4.625	25	15	30	15	1	20
18	1	1	1	7	6	8	8	6	4	6	4	4	7	4	5	6	2	4	3	2	6	4.5	25	12	35	23	1	21
19	1	1	1	8	8	9	8	3	7	6	5	6	7	3	3	2	1	5	5	6	7	5.875	20	15	30	15	0	21
21	1	1	1	7	8	5	7	4	6	5	5	5	5	2	4	5	2	6	4	3	6	4.875	22	6	40	34	1	22
23	1	1	1	6	6	4	4	2	8	6	5	6	3	5	1	1	1	3	7	7	7	5.5	17	5	34	29	0	20
24	1	1	1	7	9	6	8	4	6	5	3	5	3	3	5	6	6	5	3	2	2	3.5	20	15	30	15	1	21
26	1	1	1	7	8	7	7	5	5	5	2	7	2	6	5	3	2	2	3	5	6	4	35	30	60	30	0	20
32	1	1	1	6	6	6	6	2	8	6	6	6	6	2	2	2	2	6	6	6	6	6	28	18	31	13	0	20
37	1	1	1	7	6	6	7	6	4	5	5	5	5	4	4	4	3	4	4	4	5	4.625	25	15	30	15	0	20
41	1	1	1	7	7	6	8	4	6	5	4	5	4	3	3	5	5	5	5	3	3	4.25	15	10	20	10	1	20
42	1	1	1	8	7	7	8	2	8	6	7	6	6	2	5	3	2	6	3	5	6	5.625	18	7	25	18	1	35
44	1	1	1	5	5	5	5	5	5	5	5	5	3	5	4	5	3	3	4	3	5	4.125	20	15	30	15	0	21
48	1	1	1	4	8	6	8	6	4	5	4	4	3	5	2	2	2	3	6	6	6	4.625	25	20	30	10	1	20
49	1	1	1	9	9	8	9	5	5	5	5	5	3	4	2	3	3	4	6	5	5	4.75	20	15	25	10	0	20
56	1	1	1	3	3	2	1	3	7	6	6	5	2	2	2	3	2	6	6	5	6	5.25	30	13	50	37	1	21
58	1	1	1	7	7	8	9	7	3	5	6	7	6	2	1	2	2	6	7	6	6	6.125	18	6	50	44	0	21
62	1	1	1	8	8	7	7	5	5	6	6	6	6	2	2	2	3	6	6	6	5	5.875	17	5	27	22	0	21
64	1	1	1	9	7	9	8	2	8	2	3	7	7	2	2	2	2	6	6	6	6	5.375	12	7	20	13	1	21
74	1	1	1	5	5	5	3	6	4	4	6	5	5	4	2	4	2	4	6	4	6	5	32	22	50	28	1	23
75	1	1	1	7	9	8	9	3	7	5	5	6	4	5	4	5	4	3	4	3	4	4.25	22	20	30	10	1	20
76	1	1	1	7	6	6	6	6	4	5	5	5	5	5	5	5	5	3	3	3	3	4	25	6	30	24	1	24
87	1	1	1	5	7	7	8	5	5	6	6	6	6	5	3	6	2	3	5	2	6	5	25	15	35	20	1	20
92	1	1	1	7	7	4	7	2	8	5	5	5	3	4	3	3	3	4	5	5	5	4.625	29	12	60	48	1	20
98	1	1	1	7	8	6	7	6	4	3	5	3	3	1	5	4	2	7	3	4	6	4.25	20	5	40	35	1	20
100	1	1	1	4	6	6	6	4	6	5	5	4	5	2	1	4	4	6	7	4	4	5	22	15	35	20	0	21
105	1	1	1	7	7	5	7	3	7	5	5	5	5	3	2	2	4	5	6	6	4	5.125	20	11	23	12	1	22
110	1	1	1	4	6	2	9	1	9	6	6	6	7	1	2	1	1	7	6	7	7	6.5	25	10	40	30	1	21
122	1	1	1	7	8	8	5	2	8	5	3	6	2	5	5	2	3	3	3	6	5	4.125	30	15	45	30	1	22
6	2	1	0	8	7	6	8	2	8	3	3	6	4	5	4	5	4	3	4	3	4	3.75	60	30	95	65	0	20
30	2	1	0	8	8	7	9	3	7	6	6	6	4	2	2	2	2	6	6	6	6	5.75	48	26	75	49	1	21
35	2	1	0	8	8	8	9	2	8	6	5	5	6	2	2	2	2	6	6	6	6	5.75	78	35	99	64	1	21
40	2	1	0	7	8	8	8	3	7	3	5	7	5	2	1	1	2	6	7	7	6	5.75	30	20	50	30	1	22
43	2	1	0	7	6	5	7	3	7	3	3	4	5	4	5	3	3	4	3	5	5	4	60	40	95	55	1	24
51	2	1	0	3	5	4	4	4	6	3	3	3	3	5	5	5	5	3	3	3	3	3	60	35	85	50	0	22
54	2	1	0	7	7	5	6	3	7	5	5	5	6	4	3	3	2	4	5	5	6	5.125	70	25	100	75	1	20
55	2	1	0	8	7	9	9	7	3	7	3	4	5	4	5	5	4	4	3	3	4	4.125	60	20	110	90	1	20
57	2	1	0	9	7	4	5	2	8	5	6	5	7	3	2	1	1	5	6	7	7	6	38	25	52	27	1	23
59	2	1	0	9	7	7	9	5	5	7	6	6	7	2	2	2	1	6	6	6	7	6.375	55	35	80	45	0	21
60	2	1	0	7	8	8	8	3	7	6	4	5	5	5	4	5	3	3	4	3	5	4.375	35	20	60	40	0	20
61	2	1	0	9	9	9	9	1	9	6	6	6	6	1	2	6	1	7	6	2	7	5.75	40	25	60	35	0	22
63	2	1	0	9	9	9	9	2	8	6	6	6	6	3	3	3	3	5	5	5	5	5.5	41	20	60	40	1	21
66	2	1	0	7	9	6	9	2	8	5	6	7	6	3	2	1	2	5	6	7	6	6	90	35	100	65	1	22
71	2	1	0	7	7	7	7	5	5	4	4	4	4	4	5	5	5	4	3	3	3	3.625	60	40	100	60	0	21
73	2	1	0	7	8	6	8	2	8	5	6	6	4	2	3	3	2	6	5	5	6	5.375	70	30	100	70	1	22
78	2	1	0	9	8	6	9	3	7	5	5	6	5	3	3	2	3	5	5	6	5	5.25	30	20	55	35	0	20
81	2	1	0	7	8	7	7	4	6	4	4	6	5	3	3	5	2	5	5	3	6	4.75	35	20	50	30	0	20
85	2	1	0	8	8	7	7	4	6	3	4	5	6	5	6	3	4	3	2	5	4	4	40	35	100	65	1	21
91	2	1	0	6	4	4	6	6	4	5	5	6	6	3	2	2	2	5	6	6	6	5.625	60	50	100	50	0	20
93	2	1	0	8	8	9	9	2	8	6	6	7	7	2	2	1	1	6	6	7	7	6.5	48	26	76	50	0	20
99	2	1	0	8	8	8	8	2	8	3	3	3	6	3	3	3	3	5	5	5	5	4.375	30	25	55	30	0	20
106	2	1	0	8	7	6	8	2	8	5	5	6	5	3	3	2	5	5	5	6	3	5	30	20	40	20	1	20
107	2	1	0	8	8	7	8	1	9	6	6	6	6	2	2	2	2	6	6	6	6	6	44	15	55	40	0	20
115	2	1	0	7	9	7	8	7	3	6	4	6	4	2	2	3	2	6	6	5	6	5.375	40	30	90	60	1	20
121	2	1	0	7	6	4	5	2	8	6	6	6	7	2	5	2	4	6	3	6	4	5.5	55	35	80	45	1	21
123	2	1	0	7	8	7	7	7	3	5	4	6	3	4	4	5	4	4	4	3	4	4.125	70	50	75	25	0	20
124	2	1	0	8	8	4	7	5	5	3	3	5	5	6	5	3	2	2	3	5	6	4	85	35	100	65	1	20
80	2	1	0	5	7	6	6	6	4	6	6	6	6	3	2	1	1	5	6	7	7	6.125	45	20	60	40	1	20
3	3	0	1	6	4	5	8	5	5	3	3	3	3	5	5	5	5	3	3	3	3	3	26	11	50	39	1	21
11	3	0	1	5	7	4	7	2	8	5	1	3	3	4	5	7	5	4	3	1	3	2.875	18	8	38	30	0	20
12	3	0	1	8	9	9	9	6	4	4	3	2	1	6	5	5	5	2	3	3	3	2.625	20	5	40	35	0	21
16	3	0	1	8	9	6	9	2	8	2	3	3	2	6	5	6	6	2	3	2	2	2.375	20	5	40	35	0	21
20	3	0	1	8	9	7	8	3	7	5	6	3	3	6	6	4	5	2	2	4	3	3.5	35	12	60	48	0	20
25	3	0	1	7	9	6	8	5	5	2	4	4	4	4	5	5	3	4	3	3	5	3.625	25	15	30	15	1	20
27	3	0	1	7	7	8	8	4	6	1	1	1	2	7	7	6	6	1	1	2	2	1.375	20	7	30	23	1	24
33	3	0	1	6	7	7	7	5	5	2	2	3	3	5	5	5	5	3	3	3	3	2.75	25	10	40	30	1	21
34	3	0	1	6	5	4	6	4	6	4	3	5	2	5	4	6	5	3	4	2	3	3.25	30	20	70	50	1	20
39	3	0	1	8	9	6	8	3	7	1	2	2	2	7	7	7	4	1	1	1	4	1.75	27	10	56	46	1	22
46	3	0	1	7	8	7	8	5	5	2	3	3	2	6	6	6	3	2	2	2	5	2.625	22	0	30	30	0	20
47	3	0	1	8	7	6	7	5	5	5	3	5	5	5	3	4	3	3	5	4	5	4.375	16	6	31	25	1	20
50	3	0	1	7	7	2	7	6	4	2	2	3	3	4	4	5	4	4	4	3	4	3.125	25	5	50	45	1	20
52	3	0	1	4	6	4	3	2	8	2	2	2	2	6	6	7	7	2	2	1	1	1.75	20	5	25	20	0	21
53	3	0	1	7	7	7	8	3	7	4	6	3	6	6	5	5	5	2	3	3	3	3.75	18	6	100	94	1	21
67	3	0	1	7	9	5	9	1	9	2	3	3	3	4	4	3	3	4	4	5	5	3.625	30	6	100	94	0	22
68	3	0	1	7	6	5	5	5	5	2	3	4	1	3	3	4	3	5	5	4	5	3.625	30	7	48	41	0	20
77	3	0	1	8	7	7	4	3	7	1	2	3	3	6	7	5	6	2	1	3	2	2.125	25	5	50	45	1	20
79	3	0	1	6	6	4	6	2	8	3	3	3	1	4	4	3	5	4	4	5	3	3.25	20	7	30	23	0	21
82	3	0	1	5	5	5	4	5	5	4	3	2	4	5	5	6	4	3	3	2	4	3.125	23	11	55	44	0	20
86	3	0	1	7	7	6	9	3	7	1	2	5	1	5	5	5	6	3	3	3	2	2.5	25	10	30	20	0	20
88	3	0	1	7	8	9	8	5	5	1	1	1	1	6	6	6	6	2	2	2	2	1.5	28	12	35	23	1	21
90	3	0	1	7	8	6	8	4	6	5	3	3	3	5	5	5	5	3	3	3	3	3.25	19	10	35	25	0	21
95	3	0	1	8	9	6	9	5	5	1	1	3	3	5	7	7	6	3	1	1	2	1.875	25	10	45	35	1	21
101	3	0	1	7	6	7	3	6	4	1	1	1	7	7	7	7	7	1	1	1	1	1.75	20	5	35	30	1	20
104	3	0	1	7	7	8	8	2	8	2	2	1	1	6	6	6	5	2	2	2	3	1.875	28	13	45	32	0	22
108	3	0	1	7	7	5	8	1	9	1	1	1	1	6	6	6	6	2	2	2	2	1.5	30	6	60	54	1	21
111	3	0	1	8	9	4	9	3	7	1	1	1	1	7	7	7	7	1	1	1	1	1	19	5	35	30	0	22
114	3	0	1	5	8	9	8	1	9	1	1	2	2	3	2	2	2	5	6	6	6	3.625	22	8	50	42	1	21
116	3	0	1	6	7	6	7	2	8	1	2	2	2	6	6	6	6	2	2	2	2	1.875	27	10	45	35	0	20
120	3	0	1	7	8	8	8	2	8	2	2	2	2	6	6	5	6	2	2	3	2	2.125	15	10	45	35	0	20
31	4	0	0	5	8	8	7	6	4	4	3	2	3	3	5	5	6	5	3	3	2	3.125	35	25	50	25	1	20
36	4	0	0	3	2	2	2	8	2	2	2	2	3	5	5	6	6	3	3	2	2	2.375	45	30	65	35	0	19
103	4	0	0	7	9	4	7	2	8	5	2	4	1	7	5	6	7	1	3	2	1	2.375	53	25	60	35	0	21
1	4	0	0	8	8	8	8	5	5	4	5	4	4	5	5	5	6	3	3	3	2	3.5	40	15	60	45	1	21
14	4	0	0	6	8	7	7	6	4	3	3	4	4	5	5	7	6	3	3	1	2	2.875	45	30	60	30	1	20
109	4	0	0	7	6	5	6	3	7	4	3	4	2	5	5	4	4	3	3	4	4	3.375	40	25	65	40	1	21
112	4	0	0	9	9	8	9	2	8	2	2	2	2	5	5	5	5	3	3	3	3	2.5	45	30	65	35	1	53
2	4	0	0	8	7	6	6	6	4	2	2	4	3	6	5	5	5	2	3	3	3	2.75	65	45	85	40	1	21
4	4	0	0	7	8	8	7	3	7	5	5	6	3	4	3	5	4	4	5	3	4	4.375	35	20	55	35	1	21
7	4	0	0	4	2	9	5	1	9	1	1	3	4	7	4	5	6	1	4	3	2	2.375	65	37	85	48	1	24
8	4	0	0	5	7	6	6	3	7	1	1	2	2	6	5	6	5	2	3	2	3	2	45	25	65	40	1	21
9	4	0	0	8	8	5	6	5	5	2	2	3	4	5	4	5	4	3	4	3	4	3.125	40	20	70	50	1	20
10	4	0	0	7	8	4	7	5	5	3	3	5	3	5	6	5	5	3	2	3	3	3.125	35	25	43	18	1	21
17	4	0	0	2	5	3	3	2	8	4	4	4	2	4	2	6	6	4	6	2	2	3.5	45	30	70	40	1	29
22	4	0	0	9	9	9	9	7	3	1	1	1	1	6	6	7	7	2	2	1	1	1.25	40	25	50	25	1	20
28	4	0	0	6	7	7	9	3	7	3	2	3	4	4	5	5	4	4	3	3	4	3.25	42	24	65	41	1	20
29	4	0	0	7	8	8	9	3	7	1	2	2	2	6	6	6	6	2	2	2	2	1.875	35	25	45	20	1	20
38	4	0	0	7	4	4	4	5	5	2	2	2	2	6	6	6	6	2	2	2	2	2	38	30	50	20	1	20
45	4	0	0	8	9	7	9	2	8	2	2	4	3	6	6	6	6	2	2	2	2	2.375	64	36	78	42	0	22
65	4	0	0	6	8	8	9	5	5	1	1	1	1	7	7	7	4	1	1	1	4	1.375	30	20	40	20	1	21
69	4	0	0	8	8	8	7	3	7	2	2	3	2	5	5	4	3	3	3	4	5	3	35	26	56	30	0	24
72	4	0	0	7	6	6	7	5	5	4	3	5	5	3	3	4	5	5	5	4	3	4.25	76	45	95	50	0	20
83	4	0	0	7	5	6	5	5	5	4	4	3	3	6	4	3	5	2	4	5	3	3.5	30	20	40	20	0	20
84	4	0	0	7	5	6	4	4	6	4	5	3	5	5	3	6	6	3	5	2	2	3.625	40	20	60	40	1	21
89	4	0	0	7	6	6	6	2	8	3	2	5	3	5	4	4	5	3	4	4	3	3.375	35	20	50	30	0	20
97	4	0	0	7	5	6	3	8	2	4	2	5	4	6	6	6	6	2	2	2	2	2.875	45	20	60	40	1	20
102	4	0	0	3	5	7	7	5	5	4	3	5	3	6	6	5	4	2	2	3	4	3.25	35	15	50	35	0	21
113	4	0	0	7	7	7	7	2	8	3	2	3	3	5	5	5	5	3	3	3	3	2.875	40	30	45	15	0	21
119	4	0	0	9	8	9	9	2	8	2	3	3	5	6	5	5	4	2	3	3	4	3.125	30	18	50	32	0	20

## Sheet: Study 3
ID	COND	IST	Outlier	SD	Well_orgnzd	Clear	logical	easy-to-undrstnd	jargon	R_ jargon	IST1	IST2	IST3	IST4	IST5	IST6	IST7	IST8	R_IST5	R_IST6	R_IST7	R_IST8	Avg_IST	Avg_Guessed	Sex	Age
8	1	1	0	1	9	9	8	5	1	9	6	6	5	6	2	2	2	4	6	6	6	4	5.625	80	0	22
15	1	1	0	1	8	7	7	7	3	7	6	6	6	6	3	3	3	3	5	5	5	5	5.5	80	1	22
24	1	1	0	1	7	7	7	6	4	6	7	7	7	7	1	1	1	1	7	7	7	7	7	80	1	21
49	1	1	0	1	7	7	7	8	6	4	6	5	6	6	5	5	3	3	3	3	5	5	4.875	80	1	27
55	1	1	0	1	3	3	2	8	4	6	5	5	6	7	2	2	2	2	6	6	6	6	5.875	78	1	21
64	1	1	0	1	8	7	5	9	1	9	6	5	6	4	2	2	1	2	6	6	7	6	5.75	80	1	21
77	1	1	0	1	2	2	2	5	2	8	5	4	6	4	3	3	3	1	5	5	5	7	5.125	80	0	21
97	1	1	0	1	6	6	6	4	6	4	5	5	5	6	4	5	5	5	4	3	3	3	4.25	80	1	23
99	1	1	0	1	7	7	7	8	7	3	5	6	6	6	6	6	5	2	2	2	3	6	4.5	80	1	22
105	1	1	0	1	7	6	6	6	5	5	5	3	3	3	5	4	5	4	3	4	3	4	3.5	80	0	21
123	1	1	0	1	7	7	6	7	4	6	6	6	6	5	6	6	6	6	2	2	2	2	3.875	80	1	20
134	1	1	0	1	4	4	6	4	3	7	6	6	6	7	3	3	5	2	5	5	3	6	5.5	80	1	22
151	1	1	0	1	4	7	7	6	4	6	6	5	7	3	2	4	3	3	6	4	5	5	5.125	80	1	21
153	1	1	0	1	7	7	6	7	3	7	4	5	5	4	3	4	4	3	5	4	4	5	4.5	80	1	21
191	1	1	0	1	6	8	6	7	2	8	5	5	5	5	3	3	3	3	5	5	5	5	5	80.2	1	21
197	1	1	0	1	8	8	5	8	6	4	6	6	7	3	2	2	2	1	6	6	6	7	5.875	80	0	19
210	1	1	0	1	7	9	7	8	3	7	6	6	5	5	5	4	2	3	3	4	6	5	5	80	1	21
212	1	1	0	1	6	4	7	3	6	4	3	5	4	4	2	3	4	2	6	5	4	6	4.625	80	1	20
21	2	1	0	2	7	7	7	7	3	7	5	4	5	5	3	3	3	3	5	5	5	5	4.875	75	1	21
40	2	1	0	2	6	5	7	6	3	7	6	6	5	5	3	2	2	3	5	6	6	5	5.5	80	0	19
46	2	1	0	2	6	6	6	3	1	9	6	5	6	6	6	2	2	2	2	6	6	6	5.375	80	0	20
53	2	1	0	2	5	8	8	9	2	8	5	4	6	4	3	3	3	2	5	5	5	6	5	80	0	20
72	2	1	0	2	7	7	6	6	3	7	5	6	5	3	4	3	2	4	4	5	6	4	4.75	80	1	20
73	2	1	0	2	2	1	1	1	5	5	2	5	6	6	2	2	1	1	6	6	7	7	5.625	80	0	21
83	2	1	0	2	8	7	8	8	3	7	6	6	5	6	2	2	3	2	6	6	5	6	5.75	80	1	19
111	2	1	0	2	7	6	6	5	4	6	6	5	5	5	2	2	3	2	6	6	5	6	5.5	75	0	21
121	2	1	0	2	6	5	6	7	6	4	1	2	3	3	5	5	5	4	3	3	3	4	2.75	80	1	20
137	2	1	0	2	7	6	6	5	6	4	5	5	6	5	3	3	4	3	5	5	4	5	5	80	1	20
150	2	1	0	2	7	8	9	7	3	7	6	6	3	5	2	5	2	4	6	3	6	4	4.875	84	1	21
161	2	1	0	2	7	8	7	7	3	7	6	6	5	4	5	5	5	2	3	3	3	6	4.5	79	1	25
171	2	1	0	2	6	6	6	6	6	4	5	4	5	3	5	4	5	5	3	4	3	3	3.75	78	1	21
184	2	1	0	2	6	8	2	7	2	8	5	5	6	6	2	2	5	3	6	6	3	5	5.25	79	0	38
188	2	1	0	2	6	4	6	5	3	7	5	5	4	6	3	3	3	2	5	5	5	6	5.125	84	1	21
196	2	1	0	2	6	4	6	6	7	3	5	3	5	2	5	3	3	5	3	5	5	3	3.875	80	1	22
198	2	1	0	2	9	9	9	9	5	5	5	6	6	6	4	4	4	4	4	4	4	4	4.875	80	1	20
211	2	1	0	2	8	6	7	7	3	7	3	5	5	3	3	2	2	2	5	6	6	6	4.875	80	1	20
3	3	1	0	3	8	8	8	8	7	3	5	5	5	5	4	3	5	4	4	5	3	4	4.5	81	1	21
23	3	1	0	3	9	8	8	8	3	7	5	3	5	5	2	2	2	2	6	6	6	6	5.25	80	1	20
39	3	1	0	3	6	7	6	5	3	7	5	5	5	5	3	4	3	4	5	4	5	4	4.75	80	0	20
71	3	1	0	3	3	8	6	7	1	9	3	5	5	3	2	2	4	3	6	6	4	5	4.625	76	0	20
92	3	1	0	3	7	8	6	7	1	9	5	5	5	5	5	3	3	3	3	5	5	5	4.75	80	0	20
102	3	1	0	3	7	9	9	7	1	9	3	5	6	7	5	3	4	2	3	5	4	6	4.875	81	1	25
110	3	1	0	3	4	5	6	5	5	5	5	3	5	3	3	4	3	3	5	4	5	5	4.375	80	0	21
128	3	1	0	3	5	8	8	3	3	7	3	5	6	6	3	3	4	6	5	5	4	2	4.5	80	1	23
139	3	1	0	3	6	7	6	7	5	5	5	5	4	5	3	3	4	3	5	5	4	5	4.75	73	1	22
144	3	1	0	3	5	5	5	5	5	5	5	4	4	5	4	4	2	4	4	4	6	4	4.5	81	0	21
149	3	1	0	3	7	7	6	7	5	5	6	6	6	6	4	4	3	3	4	4	5	5	5.25	80	1	20
167	3	1	0	3	8	8	6	7	5	5	5	5	5	4	3	3	3	3	5	5	5	5	4.875	79	0	20
177	3	1	0	3	8	7	8	7	3	7	5	5	5	3	5	5	5	5	3	3	3	3	3.75	80	1	19
179	3	1	0	3	7	7	7	7	4	6	5	4	4	4	3	3	3	3	5	5	5	5	4.625	80	1	20
199	3	1	0	3	9	9	6	9	2	8	5	6	5	5	3	2	2	1	5	6	6	7	5.625	79	1	23
205	3	1	0	3	6	7	8	7	3	7	5	5	5	5	6	5	5	5	2	3	3	3	3.875	80	1	21
4	4	1	1	1	5	4	4	4	4	6	4	3	3	3	5	5	4	4	3	3	4	4	3.375	80	0	20
16	4	1	1	1	6	6	5	6	4	6	5	5	5	4	2	1	1	1	6	7	7	7	5.75	81	0	20
30	4	1	1	1	5	7	7	6	6	4	5	5	4	4	4	5	3	4	4	3	5	4	4.25	80	1	21
43	4	1	1	1	5	6	7	5	2	8	3	3	3	3	5	4	5	5	3	4	3	3	3.125	81	1	20
48	4	1	1	1	8	8	8	7	7	3	5	5	5	6	3	3	3	2	5	5	5	6	5.25	80	1	21
65	4	1	1	1	8	7	7	7	5	5	5	5	4	5	2	2	3	2	6	6	5	6	5.25	80	1	22
78	4	1	1	1	7	7	7	8	2	8	5	5	5	4	5	2	4	3	3	6	4	5	4.625	81	1	20
85	4	1	1	1	6	6	5	4	6	4	7	7	6	4	3	4	4	4	5	4	4	4	5.125	79	1	20
103	4	1	1	1	5	3	7	5	3	7	5	5	3	4	4	2	4	4	4	6	4	4	4.375	80	1	20
112	4	1	1	1	8	8	8	8	1	9	6	6	6	6	2	2	2	2	6	6	6	6	6	81	1	23
126	4	1	1	1	7	7	8	7	3	7	5	4	5	5	3	3	5	4	5	5	3	4	4.5	80	1	20
127	4	1	1	1	7	7	6	3	7	3	5	5	5	3	3	5	5	5	5	3	3	3	4	80	0	22
152	4	1	1	1	6	6	4	6	1	9	6	6	6	6	2	2	2	2	6	6	6	6	6	81	1	23
163	4	1	1	1	2	4	4	4	7	3	5	4	5	4	2	2	2	2	6	6	6	6	5.25	80	1	22
178	4	1	1	1	7	7	7	8	4	6	5	3	6	5	5	5	3	3	3	3	5	5	4.375	82	1	20
193	4	1	1	1	8	8	7	7	6	4	5	3	2	5	3	2	5	5	5	6	3	3	4	81	1	20
209	4	1	1	1	8	7	4	6	6	4	6	5	7	6	3	5	5	4	5	3	3	4	4.875	80	0	20
9	5	1	1	2	7	8	8	6	7	3	3	3	5	3	4	1	1	5	4	7	7	3	4.375	82	0	20
11	5	1	1	2	6	7	5	5	5	5	5	4	3	6	6	6	6	6	2	2	2	2	3.25	81	1	29
31	5	1	1	2	5	7	7	7	4	6	6	5	6	5	3	4	3	5	5	4	5	3	4.875	82	1	20
38	5	1	1	2	9	9	9	9	2	8	5	6	6	6	2	2	2	3	6	6	6	5	5.75	80	1	20
41	5	1	1	2	8	8	8	8	2	8	3	3	3	3	4	3	3	3	4	5	5	5	3.875	81	1	21
63	5	1	1	2	7	9	8	9	2	8	6	6	6	3	5	5	6	5	3	3	2	3	4	80	0	20
67	5	1	1	2	8	8	8	8	4	6	5	4	5	4	3	5	4	4	5	3	4	4	4.25	81	1	20
90	5	1	1	2	7	6	6	6	5	5	5	5	6	5	4	4	3	2	4	4	5	6	5	80	0	21
106	5	1	1	2	5	5	5	5	5	5	4	4	4	4	4	4	4	4	4	4	4	4	4	81	1	20
116	5	1	1	2	8	6	3	7	4	6	6	7	6	5	6	4	3	6	2	4	5	2	4.625	80	1	20
120	5	1	1	2	2	4	6	5	3	7	7	7	4	7	2	5	2	1	6	3	6	7	5.875	80	0	22
131	5	1	1	2	4	6	4	6	2	8	6	7	6	5	4	3	2	1	4	5	6	7	5.75	81	1	21
147	5	1	1	2	6	3	4	6	3	7	4	4	6	5	3	2	4	4	5	6	4	4	4.75	82	1	22
158	5	1	1	2	7	4	5	5	2	8	5	5	5	5	4	4	3	5	4	4	5	3	4.5	81	0	20
172	5	1	1	2	7	9	7	9	3	7	5	5	7	5	4	3	1	1	4	5	7	7	5.625	81	0	21
174	5	1	1	2	6	6	4	7	6	4	6	6	6	6	3	3	3	3	5	5	5	5	5.5	81	1	20
202	5	1	1	2	8	9	9	9	2	8	6	6	6	6	2	1	1	2	6	7	7	6	6.25	82	1	21
207	5	1	1	2	7	7	7	8	4	6	6	5	5	7	3	3	4	3	5	5	4	5	5.25	80	1	21
208	5	1	1	2	4	6	5	7	5	5	6	6	6	6	2	2	2	2	6	6	6	6	6	82	0	20
6	6	1	1	3	6	6	6	7	5	5	5	5	4	6	4	5	5	5	4	3	3	3	4.125	82	0	20
20	6	1	1	3	7	8	6	7	6	4	6	5	6	6	5	4	3	3	3	4	5	5	5	82	0	20
29	6	1	1	3	6	7	7	7	5	5	5	5	3	4	5	3	2	4	3	5	6	4	4.375	82	0	21
35	6	1	1	3	7	7	7	7	3	7	3	5	5	5	3	3	3	3	5	5	5	5	4.75	82	0	21
50	6	1	1	3	8	9	5	6	3	7	7	6	6	5	3	3	2	2	5	5	6	6	5.75	82	0	20
59	6	1	1	3	3	7	7	8	1	9	6	6	6	3	2	2	2	2	6	6	6	6	5.625	82	1	20
70	6	1	1	3	8	6	7	8	2	8	5	5	3	3	6	4	6	5	2	4	2	3	3.375	83	1	20
74	6	1	1	3	7	8	8	8	2	8	6	6	6	6	3	2	6	2	5	6	2	6	5.375	84	0	21
88	6	1	1	3	6	5	6	5	6	4	5	5	5	4	5	5	4	4	3	3	4	4	4.125	82	1	21
104	6	1	1	3	7	7	8	8	4	6	5	5	3	3	3	3	3	3	5	5	5	5	4.5	82	0	22
107	6	1	1	3	6	7	5	6	5	5	5	4	6	5	4	3	4	5	4	5	4	3	4.5	83	1	23
117	6	1	1	3	1	1	1	1	1	9	4	4	4	4	4	4	4	4	4	4	4	4	4	82	1	20
138	6	1	1	3	7	7	8	9	3	7	6	5	6	5	3	1	2	2	5	7	6	6	5.75	83	1	20
141	6	1	1	3	5	7	4	6	3	7	5	2	5	4	5	3	3	4	3	5	5	4	4.125	80	0	20
164	6	1	1	3	7	9	7	8	5	5	7	6	5	4	4	5	5	1	4	3	3	7	4.875	82	1	21
166	6	1	1	3	7	8	7	9	5	5	3	3	5	2	3	5	6	1	5	3	2	7	3.75	83	0	20
182	6	1	1	3	4	7	5	7	2	8	6	6	6	6	2	2	2	2	6	6	6	6	6	83	0	20
186	6	1	1	3	7	7	5	7	5	5	5	6	6	7	6	6	5	5	2	2	3	3	4.25	82	1	22
194	6	1	1	3	5	8	6	8	5	5	5	5	5	5	3	3	3	3	5	5	5	5	5	81	0	19
200	6	1	1	3	8	8	7	7	3	7	6	6	6	3	5	3	2	3	3	5	6	5	5	82	1	21
221	6	1	1	3	6	6	7	6	4	6	4	3	4	5	4	5	4	4	4	3	4	4	3.875	83	0	20
13	7	0	0	1	5	3	4	4	3	7	4	3	3	4	5	4	5	4	3	4	3	4	3.5	80	0	21
22	7	0	0	1	7	6	7	6	4	6	2	5	3	3	5	5	5	5	3	3	3	3	3.125	79	1	21
26	7	0	0	1	7	3	5	4	3	7	2	4	3	4	4	5	5	3	4	3	3	5	3.5	80	0	21
44	7	0	0	1	7	6	7	6	3	7	6	2	2	4	6	5	5	5	2	3	3	3	3.125	80	1	20
56	7	0	0	1	7	7	7	6	5	5	3	3	3	4	4	5	5	6	4	3	3	2	3.125	80	0	19
81	7	0	0	1	9	8	7	7	3	7	2	6	4	2	6	6	6	6	2	2	2	2	2.75	80	0	21
86	7	0	0	1	8	8	8	6	5	5	2	5	4	3	3	5	5	5	5	3	3	3	3.5	80	1	20
100	7	0	0	1	6	7	7	8	1	9	2	2	3	3	4	6	6	6	4	2	2	2	2.5	80	0	21
115	7	0	0	1	6	5	4	3	5	5	2	2	2	2	5	4	3	3	3	4	5	5	3.125	80	0	22
132	7	0	0	1	8	8	8	7	7	3	2	2	2	3	4	5	5	5	4	3	3	3	2.75	76	1	23
133	7	0	0	1	7	7	7	6	5	5	3	3	5	4	5	5	5	5	3	3	3	3	3.375	80	0	21
143	7	0	0	1	6	6	6	6	5	5	3	2	5	4	5	6	5	4	3	2	3	4	3.25	80	1	22
154	7	0	0	1	6	5	4	5	5	5	2	3	3	3	6	5	5	5	2	3	3	3	2.75	80	1	22
176	7	0	0	1	4	5	4	7	6	4	1	4	5	3	5	5	5	6	3	3	3	2	3	79	1	23
189	7	0	0	1	7	3	6	4	2	8	2	2	5	2	5	5	5	5	3	3	3	3	2.875	80.5	1	21
190	7	0	0	1	7	7	7	7	8	2	2	3	3	3	5	5	6	5	3	3	2	3	2.75	80	1	20
195	7	0	0	1	6	7	6	6	3	7	2	1	2	3	5	6	5	3	3	2	3	5	2.625	80	1	21
215	7	0	0	1	7	6	6	4	6	4	3	4	3	5	3	3	6	5	5	5	2	3	3.75	80	0	20
10	8	0	0	2	5	5	7	1	7	3	3	3	3	5	5	5	5	5	3	3	3	3	3.25	80	0	21
18	8	0	0	2	8	7	8	6	5	5	4	3	5	4	4	7	6	5	4	1	2	3	3.25	80	1	35
32	8	0	0	2	8	7	8	8	2	8	3	3	4	4	5	4	6	6	3	4	2	2	3.125	80	0	19
34	8	0	0	2	8	9	6	9	2	8	1	1	1	1	7	6	6	6	1	2	2	2	1.375	80	0	21
42	8	0	0	2	6	7	6	7	6	4	2	2	3	2	6	6	6	5	2	2	2	3	2.25	80	1	21
58	8	0	0	2	5	5	5	5	5	5	4	3	3	4	5	4	5	4	3	4	3	4	3.5	80	1	21
66	8	0	0	2	7	8	7	8	1	9	1	1	1	1	7	7	7	7	1	1	1	1	1	80	0	21
82	8	0	0	2	5	4	4	4	7	3	3	3	3	3	5	5	5	5	3	3	3	3	3	80	0	20
91	8	0	0	2	7	7	6	4	6	4	2	2	5	3	4	4	4	6	4	4	4	2	3.25	79	1	20
94	8	0	0	2	7	8	6	7	5	5	3	3	4	3	5	5	5	5	3	3	3	3	3.125	81	0	19
108	8	0	0	2	8	9	6	7	3	7	1	1	2	2	3	5	5	5	5	3	3	3	2.5	80	1	20
136	8	0	0	2	7	6	5	5	5	5	3	3	4	4	5	4	6	6	3	4	2	2	3.125	80	0	22
156	8	0	0	2	4	4	4	4	4	6	3	3	4	4	5	5	4	4	3	3	4	4	3.5	79	0	20
162	8	0	0	2	8	8	7	8	2	8	2	5	6	2	4	5	4	5	4	3	4	3	3.625	80	1	21
165	8	0	0	2	7	7	8	7	7	3	2	2	3	1	5	6	7	5	3	2	1	3	2.125	80	0	23
192	8	0	0	2	7	8	8	8	2	8	1	1	1	4	5	6	6	7	3	2	2	1	1.875	80	1	20
216	8	0	0	2	6	4	4	3	6	4	2	3	5	3	5	5	5	5	3	3	3	3	3.125	79	1	21
218	8	0	0	2	8	9	9	9	2	8	5	5	6	5	3	3	3	5	5	5	5	3	4.875	80	1	20
220	8	0	0	2	6	7	5	8	7	3	2	2	3	3	5	5	6	5	3	3	2	3	2.625	81	1	21
7	9	0	0	3	8	8	8	8	3	7	2	2	2	2	6	6	6	6	2	2	2	2	2	80	1	22
12	9	0	0	3	7	7	7	7	5	5	4	4	6	4	6	6	5	5	2	2	3	3	3.5	80	0	22
33	9	0	0	3	3	3	5	1	4	6	3	4	4	5	4	5	5	6	4	3	3	2	3.5	80	1	21
51	9	0	0	3	5	7	8	5	6	4	2	3	5	2	4	3	5	5	4	5	3	3	3.375	80	1	21
54	9	0	0	3	8	8	8	8	3	7	6	3	4	3	6	6	5	5	2	2	3	3	3.25	82	0	19
69	9	0	0	3	5	5	5	5	5	5	4	4	4	3	5	5	4	4	3	3	4	4	3.625	81	1	23
76	9	0	0	3	7	7	7	7	5	5	3	3	5	2	4	5	3	5	4	3	5	3	3.5	81	1	21
89	9	0	0	3	5	4	5	6	4	6	2	2	4	4	5	5	6	6	3	3	2	2	2.75	80	1	29
101	9	0	0	3	7	7	5	4	4	6	4	4	4	5	5	5	6	6	3	3	2	2	3.375	80	0	20
118	9	0	0	3	7	8	7	8	2	8	2	4	3	3	4	3	5	5	4	5	3	3	3.375	80	0	20
125	9	0	0	3	7	4	6	5	4	6	4	4	2	4	5	4	5	5	3	4	3	3	3.375	81	0	21
135	9	0	0	3	8	8	8	8	3	7	3	2	5	6	6	6	4	3	2	2	4	5	3.625	79	1	21
148	9	0	0	3	5	5	5	5	5	5	4	4	4	4	6	6	6	4	2	2	2	4	3.25	80	0	20
160	9	0	0	3	4	6	4	6	5	5	3	4	4	5	4	5	6	4	4	3	2	4	3.625	79	1	20
175	9	0	0	3	7	6	7	4	3	7	2	3	3	5	5	5	5	5	3	3	3	3	3.125	81	1	23
181	9	0	0	3	9	8	8	9	2	8	3	3	3	3	4	5	5	4	4	3	3	4	3.25	79	1	21
183	9	0	0	3	8	7	8	8	2	8	1	6	7	2	6	6	6	3	2	2	2	5	3.375	80	1	19
185	9	0	0	3	5	6	4	6	3	7	2	2	2	4	5	5	5	6	3	3	3	2	2.625	81.5	1	21
206	9	0	0	3	8	5	7	6	5	5	2	3	2	1	6	4	6	6	2	4	2	2	2.25	78	1	21
219	9	0	0	3	8	7	6	8	6	4	2	2	3	2	3	4	4	4	5	4	4	4	3.25	80	1	23
5	10	0	1	1	5	6	6	8	5	5	2	2	4	2	6	6	4	3	2	2	4	5	2.875	83	0	22
19	10	0	1	1	5	7	5	4	5	5	3	3	4	2	4	5	4	5	4	3	4	3	3.25	82	0	22
27	10	0	1	1	6	6	7	4	5	5	3	2	3	4	5	3	5	4	3	5	3	4	3.375	83	1	21
37	10	0	1	1	6	4	4	5	4	6	2	3	3	4	3	4	3	5	5	4	5	3	3.625	83	1	20
47	10	0	1	1	9	9	7	9	1	9	2	2	2	2	6	6	6	6	2	2	2	2	2	83	0	23
60	10	0	1	1	6	6	6	6	3	7	2	2	2	2	6	6	6	6	2	2	2	2	2	82	0	21
61	10	0	1	1	5	5	5	5	5	5	1	2	3	3	5	5	5	5	3	3	3	3	2.625	83	1	21
79	10	0	1	1	6	3	2	6	5	5	2	2	3	2	4	3	5	4	4	5	3	4	3.125	80	1	20
87	10	0	1	1	6	6	6	6	5	5	3	3	4	4	4	5	6	5	4	3	2	3	3.25	82	1	22
93	10	0	1	1	6	9	7	9	4	6	4	4	4	2	5	5	6	6	3	3	2	2	3	82	0	21
109	10	0	1	1	5	6	6	6	5	5	6	5	5	4	6	6	6	6	2	2	2	2	3.5	82	0	21
129	10	0	1	1	6	4	6	6	6	4	5	5	4	4	5	6	5	4	3	2	3	4	3.75	82	1	20
130	10	0	1	1	8	7	9	9	3	7	1	1	1	1	7	6	6	7	1	2	2	1	1.25	80	1	20
145	10	0	1	1	8	8	8	8	6	4	3	3	3	3	5	5	5	5	3	3	3	3	3	81	0	21
146	10	0	1	1	8	7	7	7	5	5	2	4	5	2	5	5	6	6	3	3	2	2	2.875	82	0	23
169	10	0	1	1	4	4	3	4	5	5	2	2	2	4	5	5	6	5	3	3	2	3	2.625	82	1	23
170	10	0	1	1	4	6	3	7	1	9	3	3	3	3	5	5	5	5	3	3	3	3	3	82	0	21
201	10	0	1	1	8	8	8	8	2	8	2	2	4	2	4	4	5	5	4	4	3	3	3	83	1	21
213	10	0	1	1	7	7	6	6	5	5	5	5	5	2	6	6	5	5	2	2	3	3	3.375	83	1	28
1	11	0	1	2	8	8	8	8	5	5	4	4	4	6	6	6	6	6	2	2	2	2	3.25	83	1	21
17	11	0	1	2	7	7	7	7	5	5	6	2	6	4	6	6	6	6	2	2	2	2	3.25	82	1	22
28	11	0	1	2	7	6	5	5	3	7	3	2	3	2	5	5	7	2	3	3	1	6	2.875	84	1	20
45	11	0	1	2	9	9	9	9	5	5	2	3	3	3	5	4	4	4	3	4	4	4	3.25	84	0	20
57	11	0	1	2	5	6	6	5	4	6	3	3	4	3	5	5	4	4	3	3	4	4	3.375	80	1	21
80	11	0	1	2	7	7	8	8	2	8	4	2	2	3	5	4	6	3	3	4	2	5	3.125	81	0	20
84	11	0	1	2	6	6	6	6	5	5	3	2	2	2	5	5	5	5	3	3	3	3	2.625	83	1	20
95	11	0	1	2	6	6	6	3	3	7	5	5	5	3	5	2	3	3	3	6	5	5	4.625	82	0	24
113	11	0	1	2	6	6	5	4	4	6	2	2	2	2	5	5	5	5	3	3	3	3	2.5	80	1	20
119	11	0	1	2	5	4	4	3	4	6	4	4	4	4	4	5	5	5	4	3	3	3	3.625	83	1	21
140	11	0	1	2	5	5	5	7	2	8	3	3	4	5	4	3	4	4	4	5	4	4	4	82	0	20
155	11	0	1	2	4	5	4	7	2	8	3	1	2	2	5	5	6	4	3	3	2	4	2.5	82	1	22
157	11	0	1	2	8	8	7	7	3	7	2	2	4	4	4	3	5	5	4	5	3	3	3.375	83	1	20
168	11	0	1	2	5	4	5	4	8	2	1	1	2	2	7	7	7	7	1	1	1	1	1.25	82	1	21
173	11	0	1	2	6	6	7	6	6	4	2	2	2	2	6	6	6	6	2	2	2	2	2	81	1	22
203	11	0	1	2	8	8	8	7	4	6	2	3	3	5	6	6	5	5	2	2	3	3	2.875	82.5	1	22
204	11	0	1	2	9	9	9	7	4	6	1	1	1	2	7	7	7	7	1	1	1	1	1.125	82	1	22
217	11	0	1	2	9	9	9	9	1	9	3	2	2	2	6	6	5	5	2	2	3	3	2.375	83	0	22
2	12	0	1	3	8	8	7	7	3	7	2	2	3	3	7	6	6	6	1	2	2	2	2.125	84	1	22
14	12	0	1	3	7	6	8	8	3	7	3	3	5	5	3	5	6	5	5	3	2	3	3.625	82	1	22
25	12	0	1	3	7	5	7	8	1	9	4	3	4	2	4	6	7	7	4	2	1	1	2.625	82	0	20
36	12	0	1	3	6	6	7	7	3	7	3	3	3	5	5	3	5	3	3	5	3	5	3.75	82	1	21
52	12	0	1	3	6	4	6	4	3	7	2	2	2	2	6	5	5	6	2	3	3	2	2.25	83	1	21
62	12	0	1	3	6	6	4	7	2	8	3	2	3	2	6	5	7	6	2	3	1	2	2.25	83	1	20
68	12	0	1	3	7	8	7	9	3	7	1	1	2	5	6	6	6	6	2	2	2	2	2.125	84	0	21
75	12	0	1	3	9	9	8	8	2	8	1	1	1	1	7	7	7	7	1	1	1	1	1	83	1	23
96	12	0	1	3	7	7	7	8	3	7	1	3	3	2	6	6	6	6	2	2	2	2	2.125	82	1	20
98	12	0	1	3	8	7	8	8	3	7	2	2	2	2	6	5	5	5	2	3	3	3	2.375	82	0	22
114	12	0	1	3	6	7	6	5	5	5	1	3	3	4	6	6	5	5	2	2	3	3	2.625	83	0	23
122	12	0	1	3	7	7	5	1	5	5	3	3	2	3	4	4	4	4	4	4	4	4	3.375	84	1	22
124	12	0	1	3	6	6	5	5	3	7	2	2	2	2	5	5	7	7	3	3	1	1	2	83	0	20
142	12	0	1	3	7	7	6	6	3	7	3	3	5	4	4	5	5	5	4	3	3	3	3.5	84	0	20
159	12	0	1	3	7	7	7	8	3	7	1	1	3	2	7	7	7	7	1	1	1	1	1.375	83	1	23
180	12	0	1	3	7	8	7	7	2	8	4	3	3	2	5	5	5	3	3	3	3	5	3.25	83	1	21
187	12	0	1	3	9	8	8	7	6	4	3	5	4	3	5	6	5	6	3	2	3	2	3.125	82	1	20
214	12	0	1	3	8	8	9	8	5	5	2	2	2	2	5	5	6	6	3	3	2	2	2.25	83	0	20
		IST	Outlier	SD																		Median	3.625		0.624434	Avg_Age
		ENT = 1	WO = 0	SD of 1																					0.375566	21.181
		INC = 0	W = 1	SD of 2																			ENT
				SD of 3																			INC
